# Supplementary material for: pH-Controlled Yeast Protein Precipitation from Saccharomyces cerevisiae: Acid-Induced Denaturation for Improved Emulsion Stability
Source: Foods. 2025 Jul 28;14(15):2643. doi: 10.3390/foods14152643 (PMC12346520; doi:10.3390/foods14152643)
Supplement: Supplementary file 1 [file foods-14-02643-s001.zip]

Archive with 1 entries (1 files):
- foods-3782626-supplementary.pdf
